# Supplementary material for: First Report of Rickettsia conorii in Hyalomma kumari Ticks
Source: Animals (Basel). 2023 Apr 27;13(9):1488. doi: 10.3390/ani13091488 (PMC10177544; doi:10.3390/ani13091488)
Supplement: Supplementary file 1 [file animals-13-01488-s001.zip]

Archive with 1 entries (1 files):
- animals-2224169-supplementary.pdf
